# Supplementary material for: Fluorescein staining of chloroplast starch granules in living plants
Source: Plant Physiol. 2023 Oct 4;194(2):662–72. doi: 10.1093/plphys/kiad528 (PMC10828193; doi:10.1093/plphys/kiad528)
Supplement: kiad528_Supplementary_Data [file kiad528_supplementary_data.zip]

Archive with 8 entries (8 files):
- Supplemental Data.pdf
- Supplemental Movie 1.mp4
- Supplemental Movie 2.mp4
- Supplemental Movie 3.mp4
- Supplemental Movie 4.mp4
- Supplemental Movie 5.mp4
- Supplemental Movie 6.mp4
- Supplemental Movie Legends.pdf
